# Supplementary material for: Wolbachia Infection through Hybridization to Enhance an Incompatible Insect Technique-Based Suppression of Aedes albopictus in Eastern Spain
Source: Insects. 2024 Mar 20;15(3):206. doi: 10.3390/insects15030206 (PMC10971076; doi:10.3390/insects15030206)
Supplement: Supplementary file 1 [file insects-15-00206-s001.zip]

Archive with 2 entries (2 files):
- S2 Figure.pdf
- S1 figure.pdf
